# Supplementary material for: Bacterial Microbiota of Ostreobium, the Coral-Isolated Chlorophyte Ectosymbiont, at Contrasted Salinities
Source: Microorganisms. 2023 May 17;11(5):1318. doi: 10.3390/microorganisms11051318 (PMC10223477; doi:10.3390/microorganisms11051318)
Supplement: Supplementary file 1 [file microorganisms-11-01318-s001.zip]

Archive with 2 entries (2 files):
- microorganisms-2310844-supplementary.pdf
- microorganisms-2310844-TableS1.xlsx
